# Supplementary material for: Fertility and Iron Bioaccumulation in Drosophila melanogaster Fed with Magnetite Nanoparticles Using a Validated Method
Source: Molecules. 2021 May 10;26(9):2808. doi: 10.3390/molecules26092808 (PMC8126126; doi:10.3390/molecules26092808)
Supplement: Supplementary file 1 [file molecules-26-02808-s001.zip]

Archive with 1 entries (1 files):
- molecules-1112349-supplementary-proof done.pdf
